# Supplementary material for: Biomarkers of Micronutrients in Regular Follow-Up for Tyrosinemia Type 1 and Phenylketonuria Patients
Source: Nutrients. 2019 Aug 27;11(9):2011. doi: 10.3390/nu11092011 (PMC6769775; doi:10.3390/nu11092011)
Supplement: Supplementary file 1 [file nutrients-11-02011-s001.zip]

Archive with 1 entries (1 files):
- nutrients-564228-SI.pdf
